# Supplementary material for: Three-Dimensional Vanadium and Nitrogen Dual-Doped Ti3C2 Film with Ultra-High Specific Capacitance and High Volumetric Energy Density for Zinc-Ion Hybrid Capacitors
Source: Nanomaterials (Basel). 2024 Mar 8;14(6):490. doi: 10.3390/nano14060490 (PMC10974172; doi:10.3390/nano14060490)
Supplement: Supplementary file 1 [file nanomaterials-14-00490-s001.zip]

Archive with 1 entries (1 files):
- nanomaterials-2878188-supplementary.pdf
